# Supplementary material for: Characterization of a Fiber Bundle-Based Real-Time Ultrasound/Photoacoustic Imaging System and Its In Vivo Functional Imaging Applications
Source: Micromachines (Basel). 2019 Nov 27;10(12):820. doi: 10.3390/mi10120820 (PMC6953120; doi:10.3390/mi10120820)
Supplement: Supplementary file 1 [file micromachines-10-00820-s001.zip]

Archive with 2 entries (2 files):
- Movie S1.mp4
- Movie S2.mp4
